# Supplementary material for: Combining Mass Cytometry Data by CyTOFmerge Reveals Additional Cell Phenotypes in the Heterogeneous Ovarian Cancer Tumor Microenvironment: A Pilot Study
Source: Cancers (Basel). 2023 Oct 23;15(20):5106. doi: 10.3390/cancers15205106 (PMC10605295; doi:10.3390/cancers15205106)
Supplement: Supplementary file 1 [file cancers-15-05106-s001.zip]

Archive with 1 entries (1 files):
- cancers-2628458-supplementary.pdf
